# Supplementary material for: TCF21 and AP-1 interact through epigenetic modifications to regulate coronary artery disease gene expression
Source: Genome Med. 2019 May 2;11:23. doi: 10.1186/s13073-019-0635-9 (PMC6480881; doi:10.1186/s13073-019-0635-9)
Supplement: Supplementary file 2 — Table S1. Biological processes and KEGG pathways from DAVID Gene Ontology analysis of JUN-TCF21 regulated H3K27ac genes. (XLSX 16 kb) [file 13073_2019_635_MOESM2_ESM.xlsx]

## Sheet: BP
Suppl. Table 1. Biological processes and KEGG pathways from DAVID Gene Ontology analysis of JUN-TCF21 regulated H3K27ac genes.
Category	Term	Count	%	PValue	Fold Enrichment	Genes
GOTERM_BP_DIRECT	GO:0006351~transcription, DNA-templated	396	15.8147	8.09e-18	1.47564	ZNF250, MXI1, CTNNB1, CITED2, EPC1, ZNF778, EPC2, ZNF775, ZNF248, PHTF1, ZNF397, PATZ1, ZNF395, DHX36, CCAR1, RCOR3, ZNF644, RCOR1, ZNF646, ZHX1, ZHX2, ZNF503, TOX2, ZNF37A, ZNF787, MAPK1, ASCC2, SCYL1, ZNF786, MAPK3, ZNF384, TGIF1, ZZZ3, ZNF41, CRTC3, ZNF517, ZNF76, CHCHD2, DIDO1, ZNF618, ZNF513, HEXIM2, ATN1, ZNF124, ARNTL2, TCF3, ZNF623, ESRRA, ZNF624, ASXL1, UBE2L3, ZSCAN2, ZNF627, GCFC2, ZNF…
GOTERM_BP_DIRECT	GO:0098609~cell-cell adhesion	80	3.19489	2.06e-11	2.15056	RTN4, CAST, SEPT2, VAPA, VAPB, PDLIM5, EIF5, WASF2, H1FX, PDLIM1, EPS15L1, RPS2, PRDX1, IQGAP1, RAB1A, LARP1, PICALM, SLK, PCBP1, PAK4, BAG3, FAM129B, LRRFIP1, AHNAK, GOLGA2, ARGLU1, FMNL2, BSG, TWF1, TWF2, KIF5B, PFKP, FLNB, EIF4G2, KRT18, CRKL, SCYL1, USO1, SDCBP, MAPRE1, EEF1D, ERC1, DBN1, ADD1, EPN2, SH3GL1, SNX9, YWHAZ, ASAP1, RDX, ABI1, TAGLN2, CAPZB, GPRC5A, CHMP2B, ATXN2L, HNRNPK, MACF1, …
GOTERM_BP_DIRECT	GO:0007050~cell cycle arrest	41	1.63738	3.78e-06	2.11834	KMT2E, NBN, HRAS, TSG101, PPM1A, RRAGA, CALR, TCF7L2, UHMK1, TGFB2, CUL3, CDKN2B, PCBP4, CDKN2C, PKD2, PKD1, PRKAA1, HBP1, CAB39, MLST8, THBS1, KAT2B, LAMTOR4, LAMTOR1, TGFBR1, WDR6, PRKAB1, CDK6, NOTCH2, PPP1R9B, EIF4G2, CDKN1B, CUL4A, RASSF1, TBRG1, IRF1, ABL1, PRNP, GADD45A, ZFHX3, TP53INP1
GOTERM_BP_DIRECT	GO:0007179~TGF beta receptor signaling pathway	27	1.07827	0.000191	2.138	PARD3, FUT8, LTBP2, USP9X, FERMT2, PXN, SRC, CITED2, TGFB2, FOS, GDF9, ZYX, ADAM9, TGFBR1, CREB1, TGFBR2, DUSP22, SMAD2, SKI, SMAD1, TAB1, FURIN, JUN, HIPK2, UBC, TGFBR3, BMPR1A
GOTERM_BP_DIRECT	GO:0008283~cell proliferation	73	2.91534	0.000893	1.45303	MORF4L1, HRAS, NBN, BCAR1, HLCS, CLK1, CDC16, FER, ZEB1, PRDX1, TGFB2, LARP1, CITED2, PICALM, EVI5, PAK4, GAB1, INSIG1, FRAT2, YAP1, E4F1, USP13, CYR61, EGFR, VTI1B, LIG4, MXD1, PURB, DCTN2, IFNAR2, GLUL, IGSF8, UHRF2, PRDM4, GNB1, CD34, CD81, TXN, TXNRD1, CDK11B, MAPRE1, MDM4, ZMYND11, CDV3, UBE2V2, BCL2L1, TCF7L2, SRC, SCRIB, ZFP36L1, ANXA7, ZFP36L2, ECD, MKI67, SRA1, MET, FSCN1, CD276, DUSP22,…
GOTERM_BP_DIRECT	GO:0007173~EGF receptor signaling pathway	18	0.71885	0.000985	2.34162	EGFR, HRAS, BCAR1, SOCS5, IQGAP1, PXN, SRC, PTPN11, EPS15, NCK2, PLCG1, SOS1, GAB1, ADAM17, HBEGF, ABL1, SHC3, PIK3R1
GOTERM_BP_DIRECT	GO:0008360~regulation of cell shape	34	1.35783	0.00110666	1.76922	GNA13, HEXB, FERMT2, GNA12, RDX, LPAR1, TPM1, PHIP, ANXA7, MKLN1, TTBK2, PLEKHO1, LIMD1, WIPF1, CDC42EP4, CDC42EP3, RASA1, ARHGDIA, CSNK1A1, CSNK1G2, PLXNB1, FBLIM1, MYL12B, MYL12A, DAPK3, S100A13, BRWD1, BVES, CSNK1D, C21ORF2, CSNK1E, CYFIP1, WDR1, CSNK1G3
GOTERM_BP_DIRECT	GO:0007507~heart development	40	1.59744	0.00305785	1.59236	NRP2, POU6F1, PAM, AP1B1, BICC1, SRF, TGFB2, CITED2, ZFP36L1, PSKH1, CASP7, RB1CC1, FOXF1, GAB1, PPP3CB, PKD2, PKD1, COX17, TCF25, IFT140, FOXL1, DAW1, TGFBR1, TGFBR2, ADIPOR2, SMYD1, MBD1, PTPN11, EIF4G2, ACVR2B, CRKL, EP300, BVES, GNAQ, JMJD6, NCOA6, MOSPD3, RIPPLY3, ZFPM1, ID3
GOTERM_BP_DIRECT	GO:0048010~VEGF receptor signaling pathway	20	0.798722	0.00316623	2.02362	ACTB, NRP2, NRP1, HSP90AA1, ROCK1, ROCK2, PIK3CB, BCAR1, WASF2, ABI1, PXN, SRC, ACTG1, NCK2, DOCK1, XBP1, ITGAV, HSPB1, CYFIP1, PIK3R1
GOTERM_BP_DIRECT	GO:0016477~cell migration	38	1.51757	0.00325936	1.60948	FUT8, BCAR1, RPS6KB1, ARPC5, RAB1A, SCRIB, TGFB2, CUL3, DOCK1, PAK4, GPC6, ITGAV, LIMD1, THBS1, PSTPIP2, ADAM9, AVL9, PLXNB1, PIK3CB, FSCN1, SCYL3, CD63, BRAT1, EPHA2, NCK2, PPP1R9B, TNS3, SDC1, PLCG1, GOLPH3, GSK3B, CDC42BPA, TGFBR3, DGKZ, JAK2, LAMC1, ABL1, USP24

## Sheet: KEGG
Category	Term	Count	%	PValue	Fold Enrichment	Genes
KEGG_PATHWAY	hsa04520:Adherens junction	26	1.03834	3.52e-06	2.67204	PARD3, WASF2, TCF7L2, IQGAP1, SRC, CTNNB1, VCL, ACTG1, SSX2IP, YES1, ACTB, EGFR, PTPRJ, TGFBR1, CREBBP, TGFBR2, MET, ACTN1, SMAD2, CTNNA1, SNAI2, MAPK1, EP300, MAPK3, PTPN1, WASL
KEGG_PATHWAY	hsa05202:Transcriptional misregulation in cancer	43	1.71725	5.21e-05	1.86761	SUPT3H, KDM6A, FUT8, TFE3, FOXO1, NFKB1, BCL2L1, ZBTB17, FLI1, REL, ELK4, CDKN2C, PAX8, ETV6, TCF3, EWSR1, ETV4, ASPSCR1, HIST2H3A, NFKBIZ, CEBPB, MET, COMMD3-BMI1, TGFBR2, AFF1, SIX4, NR4A3, SMAD1, HMGA2, HIST2H3C, SS18, CDKN1B, HDAC2, SP1, PRCC, GOLPH3, BMP2K, H3F3A, MDM2, H3F3B, PBX3, NCOR1, KLF3
KEGG_PATHWAY	hsa04068:FoxO signaling pathway	36	1.4377	8.42e-05	1.96031	HRAS, ATG12, FOXO1, FOXO3, CCNG2, TGFB2, PRMT1, CDKN2B, HOMER3, SOS1, FBXO25, PRKAA1, AGAP2, PIK3R1, EGFR, RBL2, PIK3CB, TGFBR1, CREBBP, TGFBR2, PRKAB1, SMAD2, C8ORF44-SGK3, STAT3, MAPK1, CCND1, PLK3, CDKN1B, EP300, PLK2, CSNK1E, MAPK3, MDM2, SETD7, MAPK8, GADD45A
KEGG_PATHWAY	hsa04390:Hippo signaling pathway	38	1.51757	0.000223	1.83626	MOB1B, YWHAZ, PARD3, MOB1A, LATS1, TCF7L2, LATS2, SCRIB, CTNNB1, TGFB2, ACTG1, FRMD6, PPP2CB, LIMD1, YAP1, ACTB, PPP2R1A, NF2, TP53BP2, TGFBR1, TGFBR2, MPP5, SMAD2, SMAD1, CTNNA1, PPP1CC, SNAI2, PPP1CB, FZD6, CCND1, YWHAG, WNT7B, CSNK1D, CSNK1E, GSK3B, RASSF1, YWHAQ, BMPR1A
KEGG_PATHWAY	hsa04350:TGF-beta signaling pathway	25	0.998403	0.000254	2.17164	RPS6KB1, TGFB2, RBX1, ACVR1B, CDKN2B, PPP2CB, THBS1, PPP2R1A, ROCK1, TGFBR1, TGFBR2, CREBBP, SMAD2, SMAD1, SKP1, ACVR2A, MAPK1, ACVR2B, EP300, SP1, MAPK3, TGIF1, SMURF2, ID3, BMPR1A
KEGG_PATHWAY	hsa04010:MAPK signaling pathway	55	2.19649	0.000542	1.5738	FGF18, HRAS, GNA12, NFKB1, TGFB2, FOS, MAP3K5, MAP3K8, FGF2, EGFR, CACNG6, FLNC, FLNB, FLNA, MAP4K3, MAPK1, MAP4K4, CRKL, JUN, RRAS2, MAPK3, HSPB1, MAPK8, GADD45A, PPP5C, IL1R1, MAPKAPK5, MKNK2, PPM1A, DUSP10, PPP3R1, CACNB3, SRF, ELK4, SOS1, JUND, DUSP16, PPP3CB, PPP3CC, TRAF6, RASA1, RASA2, CACNA2D1, TAOK1, TGFBR1, TGFBR2, TAOK3, NR4A1, TAB1, DUSP3, ATF4, RPS6KA1, DUSP1, MAPK8IP3, DUSP6
KEGG_PATHWAY	hsa04510:Focal adhesion	45	1.79712	0.00143862	1.59395	CAV2, HRAS, BCAR1, PPP1R12C, SRC, PXN, VCL, CTNNB1, ACTG1, DOCK1, PAK4, ITGAV, SOS1, COL6A2, PDGFC, ZYX, THBS1, SHC3, RAPGEF1, PIK3R1, ACTB, EGFR, ROCK1, ROCK2, PIK3CB, MET, ACTN1, MYL12B, MYL12A, BAD, FLNC, PPP1CC, CAPN2, PPP1CB, FLNB, FLNA, MAPK1, CCND1, LAMA3, CRKL, JUN, GSK3B, MAPK3, MAPK8, LAMC1
KEGG_PATHWAY	hsa04110:Cell cycle	27	1.07827	0.0158946	1.5888	E2F3, YWHAZ, CDC14B, CDC16, ZBTB17, TGFB2, RBX1, CDKN2B, CDKN2C, STAG1, RBL2, CREBBP, ANAPC4, CDK6, SMAD2, SKP1, WEE1, YWHAG, CCND1, CDKN1B, EP300, HDAC2, GSK3B, YWHAQ, MDM2, ABL1, GADD45A
KEGG_PATHWAY	hsa05223:Non-small cell lung cancer	15	0.599042	0.0163942	1.95448	EGFR, HRAS, E2F3, PIK3CB, CDK6, BAD, FOXO3, MAPK1, CCND1, CASP9, PLCG1, RASSF1, SOS1, MAPK3, PIK3R1
KEGG_PATHWAY	hsa04370:VEGF signaling pathway	14	0.559105	0.0662547	1.67466	HRAS, PIK3CB, PPP3R1, BAD, PXN, SRC, MAPK1, CASP9, PLCG1, MAPK3, PPP3CB, HSPB1, PPP3CC, PIK3R1
