# Supplementary material for: TCF21 and AP-1 interact through epigenetic modifications to regulate coronary artery disease gene expression
Source: Genome Med. 2019 May 2;11:23. doi: 10.1186/s13073-019-0635-9 (PMC6480881; doi:10.1186/s13073-019-0635-9)
Supplement: Supplementary file 3 — Table S2. GO analysis of genes in or nearby the open chromatin regions where JUN and TCF21 are co-localized. (XLSX 15 kb) [file 13073_2019_635_MOESM3_ESM.xlsx]

## Sheet: BP
Suppl. Table 2. GO analysis of genes in the open chromatin regions where JUN and TCF21 are co-localized.
Category	Term	Count	%	PValue	Fold Enrichment	Genes
GOTERM_BP_DIRECT	GO:0030198~extracellular matrix organization	23	2.53304	0.000244	2.39719	RECK, COL4A4, ELF3, COL3A1, HSD17B12, NF1, FBN1, DAG1, DCN, ITGB3, SOX9, ITGB1, ABI3BP, CSGALNACT1, DSPP, TNFRSF11B, COL14A1, COL19A1, ITGAV, TGFBI, ITGB6, COL1A2, COL8A1
GOTERM_BP_DIRECT	GO:0033627~cell adhesion mediated by integrin	5	0.550661	0.00502335	6.80941	ITGAV, ITGB6, FBN1, ITGB3, ITGB1
GOTERM_BP_DIRECT	GO:0016525~negative regulation of angiogenesis	9	0.991189	0.0103078	2.96539	CCL2, SEMA3E, NF1, IL17F, AMOT, DCN, TCF4, ANGPT2, THBS2
GOTERM_BP_DIRECT	GO:0008284~positive regulation of cell proliferation	35	3.85463	0.0131099	1.53431	DRD3, OSMR, SOX4, IL15, POU1F1, SOX9, ITGB1, IL31RA, WNT2, MYOCD, CTGF, HLX, ITGAV, PDGFC, SLC25A27, RUNX2, MYC, FGFBP1, SHC4, IL6, LYN, IL9, PTGFR, CLEC11A, PTHLH, VEGFC, ADM, GHRH, HIPK2, CRH, SDCBP, HAS2, PBX1, SERPINB3, MAB21L1
GOTERM_BP_DIRECT	GO:0008285~negative regulation of cell proliferation	30	3.30396	0.0200842	1.54759	CXCL1, PTGS2, ADORA2A, DRD2, E2F7, IGFBP7, SOX4, ZEB1, POU1F1, WT1, AZGP1, MYOCD, PBRM1, BCL6, FGFBP1, TES, IL6, BMP2, FKTN, CGRRF1, LYN, KLF10, BRIP1, SMAD2, PTHLH, RERG, VEGFC, ADM, TFAP2A, PMP22
GOTERM_BP_DIRECT	GO:0034113~heterotypic cell-cell adhesion	5	0.550661	0.0205282	4.64278	GLDN, ITGAV, CD58, ITGB3, ITGB1
GOTERM_BP_DIRECT	GO:0030574~collagen catabolic process	8	0.881057	0.0360895	2.55353	COL4A4, MMP20, COL19A1, COL3A1, COL1A2, MMP3, COL8A1, MMP13
GOTERM_BP_DIRECT	GO:0030335~positive regulation of cell migration	16	1.76211	0.0365211	1.77637	BMP2, LYN, DIAPH1, ONECUT2, SNAI2, RUFY3, TNFAIP6, ZNF304, SEMA6C, ITGAV, NUMB, SEMA3E, SDCBP, HAS2, PDGFC, SERPINB3
GOTERM_BP_DIRECT	GO:0008360~vasculogenesis	29	2.0934	1.13875e-05	2.50863	COL3A1, HSD17B12, NF1, FBN1, DAG1, DCN, ITGB3, SOX9, ITGB1, ABI3BP, CSGALNACT1, DSPP, TNFRSF11B, COL14A1, COL19A1, ITGAV, TGFBI, ITGB6, COL1A2, COL8A1
GOTERM_BP_DIRECT	GO:0008360~epithelial to mesenchymal transition	20	2.21658	2.27312e-05	2.5031	BMP2, LYN, DIAPH1, ONECUT2, SNAI2, RUFY3, TNFAIP6, ZNF304, SEMA6C, ITGAV, NUMB, SEMA3E, SDCBP, HAS2, PDGFC, SERPINB3,ITGAV, ITGB6, FBN1, ITGB3, ITGB1

## Sheet: GAD
Category	Term	Count	%	PValue	Fold Enrichment	Genes
GAD_DISEASE	atherosclerosis	38	4.18502	5.26e-05	2.03584	IL1R2, CCL2, PTGS2, ADORA2A, IL18, MME, ITGB3, MMP3, FEM1B, ITGB1, GSS, GSR, SLC2A2, PCSK9, PDGFC, CAT, GSTO1, IFNGR2, THBS2, IFNGR1, IL6, CAMLG, SELL, NAT2, EFEMP1, EPHX2, ADIPOR1, CYP2E1, PDYN, UGT1A1, MMP13, ADIPOQ, SOD3, BLVRA, CTH, MTNR1B, GNAS, CD14
GAD_DISEASE	Lung Cancer	50	5.50661	0.00106195	1.60363	CYP3A4, LMO2, PTGS2, MASP1, IL15, MMP3, GSS, GSR, ZNF350, AKR1C4, DDX18, CAT, MYC, IFNGR2, TFPI2, IFNGR1, LIG3, CYP2E1, UGT1A1, AHR, CTH, XPC, MAD2L1, CCND3, STXBP5, HSPB8, RRM1, PLA2G2A, CCL2, DRD2, HSPA1B, ZNF230, ABCA6, POT1, FBXW7, ERCC5, TRDMT1, BCL6, GSTO1, TERF1, IL6, RMDN2, MAOA, NAT2, EPHX2, GGH, BRIP1, SOD3, RERG, CD14
GAD_DISEASE	Echocardiography	36	3.96476	0.00115035	1.7738	MTSS1, RTP4, PLXNA4, CYTIP, LMO3, CRIPT, COX10, E2F7, IGFBP7, CDH2, CNGB3, TRIB2, ARHGAP44, HLX, SEMA3E, LMTK2, TNRC6B, PRL, TBC1D32, SHC4, BMP2, CNTNAP4, SLC10A7, PTPRT, LRGUK, TINAG, VEGFC, MAD2L1, TXNDC2, LHFPL1, PFDN4, HIVEP3, AMOT, HIST1H2AH, MOSPD2, NNMT
GAD_DISEASE	Bladder Cancer	42	4.62555	0.00794153	1.51002	CYP3A4, CCL2, LMO2, MASP1, PTGS2, POLR2K, DRD2, IL15, ZNF230, MMP3, ABCA6, POT1, ZNF350, ERCC5, FBXW7, AKR1C4, BCL6, CAT, IFNGR2, MYC, IFNGR1, TERF1, IL6, RMDN2, MAOA, NAT2, GGH, LIG3, EPHX2, BRIP1, CYP2E1, AHR, SOD3, RPS6KA5, RERG, CTH, XPC, CCND3, HSPB8, PLA2G2A, GNAS, CD14
GAD_DISEASE	Colorectal Cancer	35	3.85463	0.00981363	1.5626	CYP3A4, CCL2, PTGS2, DRD3, DRD2, IL18, AKAP10, ITGB3, MMP3, MTHFS, ERCC5, CAT, MYC, CD28, IL6, BMP2, NLK, NAT2, EPHX2, LIG3, GGH, ADIPOR1, TLE1, CYP2E1, UGT1A1, ADIPOQ, AHR, XPC, TAS2R14, PLA2G2A, GNAS, DPYD, PRNP, CD14, ADAR
GAD_DISEASE	coronary artery calcification	3	0.330396	0.0153853	14.2643	NUMB, EPHX2, MMP3
GAD_DISEASE	Heart Failure	31	3.4141	0.0198032	1.5314	ABHD5, NCS1, CDH2, DCN, SOX9, CNGB3, IGSF10, ERCC5, MTPN, STAMBPL1, PRPS1L1, PRL, SHC4, KIRREL3, IL6, SGK1, BMP2, EFEMP1, UGT1A1, ADIPOQ, PTHLH, RCL1, MARC1, PLSCR4, RGS3, STXBP5, GPR39, CELF2, AKAP7, CASQ2, CD14
GAD_DISEASE	Cardiovascular Diseases	17	1.87225	0.0404428	1.71071	IL6, CCL2, DRD2, IL18, NTN4, MME, ITGB3, RNF214, MEPE, ADIPOQ, RUFY3, WNT2, KCNN2, PCSK9, TBC1D7, CAT, KAT6B
GAD_DISEASE	myocardial infarction	72	1.58624	0.000616043	1.37624	KIRREL3, IL6, SGK1, BMP2, EFEMP1, UGT1A1, ADIPOQ, PTHLH, RCL1, NUMB, EPHX2, MMP3,IL1R2, CCL2, PTGS2, ADORA2A, IL18, MME, ITGB3, MMP3, FEM1B, ITGB1, GSS, GSR, SLC2A2, PCSK9, PDGFC, CAT, GSTO1, IFNGR2, THBS2, IFNGR1, IL6, CAMLG, SELL, NAT2, EFEMP1, EPHX2, ADIPOR1, CYP2E1, PDYN, UGT1A1, MMP13, ADIPOQ, SOD3, BLVRA, CTH, MTNR1B, GNAS, CD14

## Sheet: KEGG
Category	Term	Count	%	PValue	Fold Enrichment	Genes
KEGG_PATHWAY	hsa04510:Focal adhesion	21	2.31278	0.00250711	2.07793	COL4A4, TLN2, DIAPH1, PIK3CB, PPP1R12B, COL3A1, MYL12B, ITGB3, ITGB1, LAMB4, VEGFC, CCND3, ITGAV, ITGB6, COL1A2, PIK3R5, PDGFC, COL24A1, PIK3R3, THBS2, SHC4
KEGG_PATHWAY	hsa04512:ECM-receptor interaction	11	1.21145	0.00959491	2.57722	COL4A4, LAMB4, ITGAV, COL3A1, ITGB6, DAG1, COL1A2, ITGB3, COL24A1, THBS2, ITGB1
KEGG_PATHWAY	hsa04611:Platelet activation	14	1.54185	0.0107814	2.19514	LYN, PIK3CB, TLN2, COL3A1, MYL12B, ITGB3, APBB1IP, ITGB1, COL1A2, PIK3R5, GNAS, PIK3R3, COL24A1, PLCB1
KEGG_PATHWAY	hsa04668:TNF signaling pathway	12	1.32159	0.0141341	2.30756	RPS6KA5, CXCL1, IL6, CCL2, PTGS2, CCL20, PIK3CB, ATF6B, PIK3R5, IL15, MMP3, PIK3R3
KEGG_PATHWAY	hsa04015:Rap1 signaling pathway	19	2.09251	0.0141996	1.84422	FYB, TLN2, PIK3CB, DRD2, ADORA2A, LPAR1, ITGB3, APBB1IP, ITGB1, VEGFC, RALB, RAPGEF4, PDGFC, PIK3R5, GNAS, PLCB1, PIK3R3, ANGPT2, NGF
KEGG_PATHWAY	hsa05202:Transcriptional misregulation in cancer	16	1.76211	0.0172087	1.94128	IL1R2, ERG, IL6, LMO2, BCL2A1, GZMB, MMP3, WT1, GOLPH3L, ETV1, BCL6, PBX1, HIST1H3E, MYC, RUNX2, CD14
KEGG_PATHWAY	hsa04151:PI3K-Akt signaling pathway	26	2.86344	0.030377	1.53615	COL4A4, IL6, SGK1, OSMR, PPP2R5A, PIK3CB, COL3A1, LPAR1, ITGB3, ITGB1, LAMB4, VEGFC, CCND3, ITGAV, ITGB6, ATF6B, COL1A2, PDGFC, PIK3R5, COL24A1, PIK3R3, THBS2, MYC, PRL, ANGPT2, NGF
KEGG_PATHWAY	hsa04068:FoxO signaling pathway	13	1.43172	0.0305842	1.9775	SGK1, IL6, PIK3CB, NLK, SMAD2, RAG2, CCNG2, ARAF, FBXO25, PIK3R5, BCL6, CAT, PIK3R3
KEGG_PATHWAY	hsa03320:PPAR signaling pathway	8	0.881057	0.0442488	2.43385	ACSL1, CPT2, SCD, GK, ACSL4, ADIPOQ, SLC27A2, ACSL5
KEGG_PATHWAY	hsa04514:Cell adhesion molecules (CAMs)	13	1.43172	0.0447847	1.86609	CLDN8, PTPRC, OCLN, SELL, ITGAV, CD58, CLDN1, CD99, CLDN10, CDH2, LRRC4C, ITGB1, CD28
