# Supplementary material for: TCF21 and AP-1 interact through epigenetic modifications to regulate coronary artery disease gene expression
Source: Genome Med. 2019 May 2;11:23. doi: 10.1186/s13073-019-0635-9 (PMC6480881; doi:10.1186/s13073-019-0635-9)
Supplement: Supplementary file 4 — Table S3. Genes in or nearby the open chromatin regions where JUN and TCF21 are co-localized, genes assigned by GREAT. (XLSX 22 kb) [file 13073_2019_635_MOESM4_ESM.xlsx]

## Sheet: Sheet1
Suppl. Table 3. Genes in the open chromatin regions where JUN and TCF21 are co-localized, assigned genes using GREAT.
Target genes	Lead SNP <10kb genes	Lead SNP <100kb genes	Reported SMC genes
AACS	ERG	ADAR	ACTA2
ABCA12	ITGAV	AS3MT	ACTG2
ABCA3	KIRREL3	BROX	CHCHD3
ABCA6	PCSK9	C21orf62	MYH11
ABCC12	PIK3CB	C21orf62-AS1	MYOCD
ABCD3	PPP1R12B	CLDN12	TGFBI
ABHD5	RNF214	DPYS	RUNX2
ABI3BP	RYR3	DUSP6	WT1
ACN9	SVIL	ERG	SMAD2
ACR	TARBP1	HORMAD2-AS1	ZEB1
ACSL1	WDR12	ITGAV
ACSL4	ZNF609	KCNJ15
ACSL5		KIAA1467
ACTA2		KIRREL3
ACTBL2		LAMB4
ACTG2		LMO2
ADAM12		PCSK9
ADAM28		PIK3CB
ADAM32		PPP1R12B
ADAMTSL1		RNF214
ADAR		RYR3
ADCK3		SLC10A7
ADIPOQ		SLC26A4
ADIPOR1		SLC26A4-AS1
ADM		SVIL
ADORA2A		TARBP1
AGAP1		WDR12
AGPAT4		ZNF609
AGPAT5
AGPAT9
AGXT2
AHCYL1
AHR
AIMP1
AKAP10
AKAP7
AKR1C4
ALKBH3
ALPK1
ALPK2
ALPL
AMOT
ANGPT2
ANKAR
ANKDD1B
ANKIB1
ANXA10
ANXA13
AOAH
APBB1IP
APITD1-CORT
APOBEC3A
APOBEC4
AQR
ARAF
ARHGAP10
ARHGAP44
ARHGEF3
ARHGEF6
ARL14
ARL17A
ARL4A
ARL5A
AS3MT
ASIC5
ASMTL
ATF6B
ATP10A
ATP11A
ATP2B1
ATP2C1
ATP5S
ATP5SL
ATP6V1C1
ATP7B
ATP8B1
ATPAF2
AZGP1
B3GNTL1
B4GALNT3
BATF
BBS12
BBS7
BCAR3
BCL11A
BCL2A1
BCL6
BCORL1
BIN2
BLVRA
BMP2
BRIP1
BROX
BTBD10
BTBD11
BTBD8
C10orf137
C14orf166
C21orf62
C2CD4B
C3orf17
C5orf63
C9orf156
C9orf3
CACNA1D
CAMK2D
CAMLG
CAP1
CARD16
CASQ2
CAT
CBLB
CBWD3
CBWD5
CBWD7
CCDC77
CCL2
CCL20
CCND3
CCNG2
CCT7
CD14
CD163
CD200
CD28
CD58
CD99
CDC42SE2
CDH2
CDH6
CELF2
CEP85L
CEP97
CERS6
CFL2
CGGBP1
CGRRF1
CHCHD3
CHI3L1
CHRNA9
CIDEC
CKAP5
CLCA1
CLCN3
CLDN1
CLDN10
CLDN12
CLDN8
CLEC11A
CNGB3
CNTN3
CNTNAP4
CNTRL
COL14A1
COL19A1
COL1A2
COL24A1
COL3A1
COL4A4
COL8A1
COPS2
COQ2
COX10
COX17
CP
CPD
CPNE5
CPO
CPT2
CRH
CRIPT
CROT
CRTAP
CRYBB3
CSF2RB
CSGALNACT1
CSGALNACT2
CSTF2T
CTBS
CTDSPL2
CTGF
CTH
CTTNBP2NL
CWH43
CXCL1
CXCL6
CXXC1
CYB5A
CYP2E1
CYP3A4
CYP4V2
CYTIP
DAAM1
DACH2
DACT2
DAG1
DCAF10
DCDC1
DCN
DCP2
DCUN1D4
DDX11
DDX18
DEFB103A
DESI2
DET1
DGAT2L6
DGUOK
DHFRL1
DHRS4
DHRS9
DHX38
DHX57
DHX8
DHX9
DIAPH1
DMTF1
DNAH6
DNAJC10
DNAJC21
DOCK5
DONSON
DPYD
DPYS
DPYSL2
DRD2
DRD3
DSG3
DSN1
DSPP
DUSP6
DUXA
DYNC1I2
DYNLT3
DYRK2
E2F7
EBF3
ECD
ECT2L
EDC3
EEA1
EFCAB1
EFCAB6
EFEMP1
EGR2
EHF
EIF3M
ELF3
ELOVL2
ELOVL5
EMC7
ENAH
ENOX1
ENPEP
ENSG00000117598
ENSG00000170091
ENSG00000172901
ENSG00000182319
ENSG00000256646
ENSG00000264545
ENSG00000267022
ENSG00000268942
ENSG00000269210
ENSG00000269690
ENSG00000270011
EPB41L3
EPHX2
EPM2A
EPS8
ERCC5
ERG
ERH
ERI1
ETV1
EVI2A
EXOC1
EXT1
EYA3
FAM124B
FAM159B
FAM160A2
FAM172A
FAM198A
FAM200B
FAM26E
FAM5B
FAM72A
FBN1
FBXO25
FBXW7
FCRLA
FEM1B
FER1L6
FGFBP1
FKTN
FSIP2
FYB
FZD2
GAB3
GABRA2
GARNL3
GAS1
GAST
GBE1
GEM
GGCT
GGH
GHRH
GIMAP8
GJA1
GJA10
GJD4
GK
GLDN
GLYATL1
GNAS
GNPNAT1
GOLGB1
GOLPH3L
GORAB
GPN1
GPR115
GPR135
GPR158
GPR171
GPR183
GPR21
GPR37
GPR39
GPR45
GRHL3
GSAP
GSR
GSS
GSTO1
GTDC2
GTF3C3
GXYLT1
GZMB
H2AFY2
HAS2
HCRTR1
HDAC8
HDX
HECTD1
HEPHL1
HGD
HGSNAT
HHIP
HHLA1
HIPK2
HIST1H2AH
HIST1H3E
HIVEP2
HIVEP3
HLX
HMGCS1
HMGN3
HNF1B
HNRNPA1L2
HOMEZ
HORMAD2
HOXA4
HRASLS2
HSD17B12
HSPA1B
HSPB8
HSPBAP1
HTR4
HYLS1
IER3
IFNGR1
IFNGR2
IFT122
IFT81
IFT88
IGFBP7
IGFL3
IGFL4
IGSF10
IHH
IL15
IL17F
IL18
IL18BP
IL1R2
IL1RL1
IL31RA
IL33
IL37
IL6
IL8
IL9
ILDR2
INTS4
INTU
IP6K2
IRAK3
IRF2BP2
IRF4
IRF8
ITGAV
ITGB1
ITGB3
ITGB6
ITPKB
ITSN1
IYD
KANK1
KANSL2
KAT6B
KAT7
KATNA1
KCNA1
KCNJ15
KCNN2
KCNS1
KCTD13
KCTD18
KCTD4
KDELC2
KIAA0020
KIAA1467
KIF13B
KIRREL3
KLF10
KLF17
KLHL24
KPNA3
KRBOX4
KRT39
KY
L3MBTL3
LAMB4
LAS1L
LAYN
LCMT2
LDHAL6B
LGR4
LHFPL1
LHX2
LIG3
LIPH
LMBRD1
LMO2
LMO3
LMTK2
LNX1
LPAR1
LPCAT3
LRGUK
LRIG1
LRRC4C
LRRFIP1
LRRK1
LRTM1
LXN
LYN
LYPLAL1
LYSMD3
LYZL1
M6PR
MAB21L1
MACC1
MAD2L1
MAGEA1
MAGEA4
MAGEB5
MAGOH
MANSC1
MAOA
MARC1
MASP1
MBD3L1
MBOAT1
MCCC2
MDC1
MDM1
ME2
MED13
MED27
MEDAG
MEIS2
MEPE
METTL13
METTL18
MEX3B
MFSD1
MGP
MICU2
MINA
MKLN1
MMD
MME
MMP13
MMP20
MMP28
MMP3
MMS22L
MOBP
MOCS2
MOSPD2
MPDZ
MPHOSPH6
MRPL11
MRPL51
MRPL9
MSANTD3
MSANTD4
MSI1
MT4
MTAP
MTHFD2L
MTHFS
MTMR2
MTNR1B
MTPN
MTRF1
MYH11
MUSK
MXD1
MYC
MYH10
MYL12B
MYO5C
MYOCD
NAMPTL
NAPEPLD
NAT2
NAT8
NAV3
NBPF11
NBPF16
NCALD
NCAPG2
NCR3LG1
NCS1
NDUFAF4
NDUFV2
NEK3
NEK4
NF1
NFIB
NGEF
NGF
NKD2
NLK
NMRK1
NNMT
NOVA1
NOX5
NREP
NSF
NSRP1
NTN4
NUMB
NUP54
OCLN
OCRL
OGFRL1
ONECUT2
OR10H1
OR10S1
OR2AE1
OR2F2
OR2K2
OR4B1
OR5B17
OR6J1
OR8B12
OSBPL10
OSBPL3
OSBPL9
OSMR
OXR1
OXTR
P4HA3
PAG1
PAMR1
PAPSS1
PAQR9
PBRM1
PBX1
PCGF5
PCSK9
PDE1C
PDGFC
PDGFRL
PDLIM3
PDYN
PEG10
PET112
PF4V1
PFDN4
PGM1
PGM3
PHF3
PICALM
PIGA
PIGP
PIK3CB
PIK3R3
PIK3R5
PIP
PJA2
PKDCC
PLA2G2A
PLCB1
PLCD4
PLCH1
PLCXD2
PLEK2
PLEKHA5
PLEKHO1
PLRG1
PLSCR4
PLXNA4
PMP22
PNOC
POGZ
POLE4
POLR2K
POLR2M
POP4
POT1
POU1F1
PPCS
PPIAL4D
PPIP5K2
PPM1B
PPP1R12B
PPP1R3G
PPP2R5A
PPP4R1
PPP4R1L
PREP
PRL
PRNP
PRPF4B
PRPS1L1
PRR11
PRRC1
PRSS3
PSD3
PSMD1
PSMD3
PTGER2
PTGER4
PTGFR
PTGR1
PTGS2
PTHLH
PTPRC
PTPRG
PTPRT
PURB
PWWP2A
PYGL
RAB11A
RAB18
RAB23
RAB27A
RAB27B
RAD51AP1
RAG2
RALB
RAPGEF4
RASA2
RASGRF2
RBBP9
RBFA
RBM46
RBMX2
RCBTB2
RCL1
RECK
RERG
RFFL
RFK
RGPD2
RGS13
RGS3
RIN2
RIOK1
RIPPLY1
RMDN2
RND1
RNF128
RNF135
RNF214
RNF34
RPF1
RPGR
RPGRIP1
RPH3A
RPS17L
RPS6KA5
RRM1
RSBN1
RSL24D1
RSPH4A
RSPO2
RTP4
RUFY3
RUNX2
RUVBL1
RYR3
SBK1
SCD
SCML1
SCN3B
SCRG1
SDCBP
SEC22A
SELL
SEMA3E
SEMA6C
SERP2
SERPINB3
SERPINH1
SERTM1
SFT2D2
SGIP1
SGK1
SGMS2
SGSM3
SH3RF3
SHC4
SIAE
SIGLEC15
SIRPB2
SKA1
SLC10A6
SLC10A7
SLC11A2
SLC12A8
SLC22A24
SLC25A21
SLC25A27
SLC25A31
SLC26A4
SLC27A2
SLC2A2
SLC35E3
SLC36A4
SLC37A2
SLC38A2
SLC39A12
SLC40A1
SLC6A5
SLC7A11
SLC9C1
SLN
SMAD2
SMCHD1
SMIM2
SMIM3
SMS
SNAI2
SNRPE
SNX31
SOD3
SOX4
SOX9
SP5
SPAG16
SPAG17
SPATA6
SPTBN1
SSBP2
SSFA2
SSX2IP
ST3GAL6
STAMBPL1
STARD5
STK17A
STK38L
STXBP5
SUCLG1
SVIL
TAF1B
TAPT1
TARBP1
TARS
TAS2R14
TBC1D31
TBC1D32
TBC1D7
TBX15
TCEAL8
TCF4
TDP2
TDRD1
TEKT1
TEKT3
TERF1
TES
TEX28P1
TEX28P2
TFAP2A
TFAP2D
TFB1M
TFPI2
TG
TGFBI
TGIF1
TGM3
THBS2
THOC3
THOC5
TICRR
TIMM21
TINAG
TLE1
TLN2
TM4SF18
TM4SF20
TMBIM6
TMCO3
TMEM131
TMEM178A
TMEM2
TMEM212
TMEM215
TMEM217
TMEM218
TMEM247
TMEM252
TMEM30B
TMEM52B
TMEM60
TMEM62
TMEM78
TMEM8B
TMEM97
TMOD1
TMOD2
TMPRSS11A
TMPRSS11B
TMPRSS13
TNFAIP6
TNFRSF11B
TNFSF11
TNFSF18
TNRC6B
TPGS2
TRAF3IP3
TRAM2
TRAPPC10
TRDMT1
TREM1
TRIB2
TRIM16
TRIM45
TRIP4
TRIQK
TSPAN6
TSPAN9
TTLL4
TXLNA
TXLNB
TXNDC2
TXNDC8
TXNL4A
UBR1
UBR5
UFM1
UGT1A1
USP25
VEGFC
VPS8
VTI1B
VWA8
WDFY2
WDFY3
WDPCP
WDR12
WDR26
WDR41
WFDC10A
WNT2
WT1
XCL2
XPC
YLPM1
ZBED3
ZBTB8A
ZC2HC1A
ZC3H13
ZC3H6
ZCWPW2
ZDHHC20
ZDHHC21
ZEB1
ZFAND6
ZNF112
ZNF148
ZNF155
ZNF175
ZNF18
ZNF197
ZNF221
ZNF226
ZNF227
ZNF230
ZNF235
ZNF28
ZNF302
ZNF304
ZNF350
ZNF397
ZNF404
ZNF430
ZNF440
ZNF493
ZNF502
ZNF507
ZNF512
ZNF529
ZNF532
ZNF577
ZNF609
ZNF613
ZNF624
ZNF652
ZNF677
ZNF691
ZNF730
ZNF736
ZNF75D
ZNF80
ZNF81
ZNF845
ZSCAN12
ZSCAN22
ZSWIM2
