# Supplementary material for: TCF21 and AP-1 interact through epigenetic modifications to regulate coronary artery disease gene expression
Source: Genome Med. 2019 May 2;11:23. doi: 10.1186/s13073-019-0635-9 (PMC6480881; doi:10.1186/s13073-019-0635-9)
Supplement: Supplementary file 5 — Table S4. Biological processes, KEGG pathways, and GAD disease enrichment of DAVID Gene Ontology analysis of HCAMSC eQTL target genes located in JUN plus TCF21 regulated open chromatin regions. (XLSX 14 kb) [file 13073_2019_635_MOESM5_ESM.xlsx]

## Sheet: BP
Suppl. Table 4. Biological processes, KEGG pathways, and GAD disease enrichment of DAVID Gene Ontology analysis of HCAMSC eQTL target genes located in JUN plus TCF21 regulated open chromatin regions.
Category	Term	Count	%	PValue	Fold Enrichment	Genes
GOTERM_BP_DIRECT	GO:0030198~extracellular matrix organization	19	10.4396	8.08e-13	9.806	RECK, COL4A4, B4GALT1, F11R, COL4A2, COL4A1, HSD17B12, CCDC80, NID2, ITGB3, ITGB1, LAMA2, COL6A3, LAMC1, THBS1, LAMB1, COL8A1, MFAP5, FN1
GOTERM_BP_DIRECT	GO:0007155~cell adhesion	23	12.6374	8.34e-10	5.06885	PRKCA, B4GALT1, F11R, SVEP1, CYP1B1, PODXL, FERMT1, NID2, ITGB3, EPHB4, SEMA5A, LAMA2, FAT1, COL6A3, SUSD5, LAMC1, THBS1, LOXL2, COL8A1, LAMB1, ADAM12, THBS2, FN1
GOTERM_BP_DIRECT	GO:0030574~collagen catabolic process	7	3.84615	3.85e-05	11.064	COL4A4, COL4A2, COL4A1, COL6A3, CTSS, COL8A1, MMP1
GOTERM_BP_DIRECT	GO:0010811~positive regulation of cell-substrate adhesion	5	2.74725	0.000511	13.3101	LIMS1, FBLN2, HSD17B12, CCDC80, COL8A1
GOTERM_BP_DIRECT	GO:0035987~endodermal cell differentiation	4	2.1978	0.00229137	14.9862	COL4A2, COL8A1, LAMB1, FN1
GOTERM_BP_DIRECT	GO:0016477~cell migration	7	3.84615	0.00709763	4.11684	FAT1, PODXL, LAMC1, ITGB3, THBS1, ITGB1, PSTPIP2
GOTERM_BP_DIRECT	GO:0030335~positive regulation of cell migration	7	3.84615	0.00972786	3.84835	SEMA5A, PRKCA, SEMA6D, PODXL, RHOD, THBS1, LAMB1
GOTERM_BP_DIRECT	GO:0071560~cellular response to TGF beta stimulus	4	2.1978	0.0123324	8.25768	COL4A2, LIMS1, SFRP1, YES1
GOTERM_BP_DIRECT	GO:0001525~angiogenesis	7	3.84615	0.0229611	3.17532	PTPRB, PRKCA, COL4A2, CYP1B1, COL8A1, EPHB4, FN1
GOTERM_BP_DIRECT	GO:0030855~epithelial cell differentiation	4	2.1978	0.031583	5.78038	F11R, TCF21, COL4A1, AKR1C1

## Sheet: GAD
Category	Term	Count	%	PValue	Fold Enrichment	Genes
GAD_DISEASE	myocardial infarct; atherosclerosis, coronary	5	2.74725	0.000279	15.4233	ITGB3, THBS1, THBS2, ITGB1, MMP1
GAD_DISEASE	kidney aging	7	3.84615	0.00081	6.32511	FBLN2, LACC1, COL6A3, LAMC1, LAMB1, TIMP3, FN1
GAD_DISEASE	ovarian cancer	10	5.49451	0.0222279	2.41771	LTBP1, CYP1B1, PODXL, OAS3, LAMC1, ITGB3, TIMP3, ITGB1, MMP1, FN1
GAD_DISEASE	Vascular Calcification	2	1.0989	0.0329392	59.6368	COL4A2, COL4A1
GAD_DISEASE	kidney cancer	3	1.64835	0.0408681	9.25398	CYP1B1, ITGB3, MMP1
GAD_DISEASE	Carotid Artery Diseases	2	1.0989	0.0648007	29.8184	TIMP3, MMP1
GAD_DISEASE	Cancer	3	1.64835	0.0663692	7.06225	CYP1B1, ITGB3, MMP1
GAD_DISEASE	Coronary Disease	2	1.0989	0.0751878	25.5586	TIMP3, MMP1
GAD_DISEASE	heart disease, ischemic	3	1.64835	0.0822868	6.24106	ITGB3, THBS2, FN1

## Sheet: KEGG
Category	Term	Count	%	PValue	Fold Enrichment	Genes
KEGG_PATHWAY	hsa04512:ECM-receptor interaction	12	6.59341	1.24e-09	12.8798	LAMA2, COL4A4, COL4A2, COL4A1, COL6A3, LAMC1, ITGB3, THBS1, LAMB1, THBS2, ITGB1, FN1
KEGG_PATHWAY	hsa04510:Focal adhesion	15	8.24176	2.21e-08	6.7994	PRKCA, COL4A4, COL4A2, COL4A1, PPP1R12B, ITGB3, ITGB1, ACTG1, LAMA2, COL6A3, LAMC1, THBS1, LAMB1, THBS2, FN1
KEGG_PATHWAY	hsa05222:Small cell lung cancer	8	4.3956	2.81e-05	8.78855	LAMA2, COL4A4, COL4A2, COL4A1, LAMC1, LAMB1, ITGB1, FN1
KEGG_PATHWAY	hsa04151:PI3K-Akt signaling pathway	14	7.69231	5.41e-05	3.78927	PRKCA, COL4A4, COL4A2, COL4A1, ITGB3, LPAR1, ITGB1, LAMA2, COL6A3, LAMC1, THBS1, LAMB1, THBS2, FN1
KEGG_PATHWAY	hsa05205:Proteoglycans in cancer	9	4.94505	0.00114634	4.20203	PRKCA, ACTG1, PPP1R12B, ITGB3, THBS1, TIMP3, ITGB1, FN1, FZD6
KEGG_PATHWAY	hsa05200:Pathways in cancer	12	6.59341	0.00256039	2.85125	LAMA2, COL4A4, PRKCA, COL4A2, COL4A1, LPAR1, LAMC1, LAMB1, ITGB1, MMP1, FN1, FZD6
KEGG_PATHWAY	hsa04360:Axon guidance	6	3.2967	0.0107468	4.41158	SEMA5A, ABLIM1, SEMA6D, RHOD, EPHB4, ITGB1
KEGG_PATHWAY	hsa04978:Mineral absorption	4	2.1978	0.0124075	8.11986	SLC11A2, CYBRD1, STEAP2, SLC31A1
KEGG_PATHWAY	hsa04145:Phagosome	6	3.2967	0.0224128	3.6619	ACTG1, CTSS, ITGB3, THBS1, THBS2, ITGB1
KEGG_PATHWAY	hsa04015:Rap1 signaling pathway	7	3.84615	0.0230546	3.11261	PRKCA, ACTG1, ADORA2B, LPAR1, ITGB3, THBS1, ITGB1
KEGG_PATHWAY	hsa05145:Toxoplasmosis	5	2.74725	0.0357015	3.95671	LAMA2, LAMC1, LAMB1, ITGB1, HSPA8
KEGG_PATHWAY	hsa04974:Protein digestion and absorption	4	2.1978	0.0656787	4.24447	COL4A4, COL4A2, COL4A1, COL6A3
